# Supplementary material for: The role of dispersal and school attendance on reproductive dynamics in small, dispersed populations: Choyeros of Baja California Sur, Mexico
Source: PLoS One. 2020 Oct 7;15(10):e0239523. doi: 10.1371/journal.pone.0239523 (PMC7540897; doi:10.1371/journal.pone.0239523)
Supplement: S1 Data — (XLSX) [file pone.0239523.s001.xlsx]

## Sheet: Sheet1
Ranch ID	Community Dummy (1=Santa Maria de Toris; 2= San Pedro de La Presa; 3= La Higuera; 4=La Soledad)	Groom ID	Bride ID	Couple Genetic Relatedness	Groom Decade of Birth (Data has been manipulated to remove personally identifying information)	Bride Decade of Birth (Data has been manipulated to remove personally identifying information)	Groom Ever Attended School (0=No ; 1=Yes)	Groom Years Education	Bride Ever Attended School (0=No ; 1=Yes)	Bride Years Education	Year of Marriage (Data has been manipulated to remove personally identifying information)	Groom Age At Marriage	Bride Age At Marriage	Age Difference (Groom - Bride)	Bride Age At First Birth (Years)	Male Dispersed (0=No; 1=Yes)	Female Dispersed (0=No; 1=Yes)
R1	1	1	2	0	1960-1969	1960-1969	0	0	1	6	29	29	21	8		1	0
R10	1	38	39	0	1980-1989	1990-1999	1	9	1	9	49	23	19	4	19	0	1
R102	1	689	690	0	1970-1979	1970-1979	1	4	1	6	40	23	26	-3	26	1	1
R103	1	7	8	0	1980-1989	1980-1989	1	9	1	9	49	29	23	6	24	0	0
R104	1	95	90	0	1970-1979	1970-1979	1	4	1	4	41	24	28	-4		1	0
R106	1	33	34	0	1970-1979	1980-1989	0	0	1	9	37	22	17	5	18	1	0
R11	1	41	42	0	1950-1959	1950-1959	1	5	1	6	22	26	31	-5	32	0	1
R11	1	43	711	0.046875	1990-1999	2000-2010	1	8	1	8	56	26	16	10	18	0	1
R117	1	752	747	0	1940-1949	1940-1949	0	0	1	1	12	23	29	-6	31	1	1
R12	1	44	45	0	1970-1975	1970-1979	1	3	1	6	41	26	24	2	25	1	0
R13	1	48	49	0	1930-1939	1930-1939	0	0	0	0	8	30	29	1	35	1	0
R15	1	53	54	0	1940-1949	1940-1949	0	0	0	0	8	26	22	4	23	1	0
R16	1	148	61	0		1930-1939	1	4	0	0	1		23		32	1	1
R16	1	56	57	0	1970-1979	1980-1989	1	5	1	8	39	20	17	3	19	0	1
R17	1	62	63	0.125	1960-1969	1960-1969	1	6	1	6	23	21	18	3	19	0	1
R2	1	4	5	0	1940-1949	1960-1969	1	2	0	0	16	35	16	19	19	1	0
R22	1		79			1950-1959			0	0	33		40		32		1
R23	1	80	81	0	1960-1969	1970-1979	1	4	1	6	29	20	15	5	16	0	0
R24	1	85	86	0	1930-1939	1950-1959	0	0	0	0	10	35	16	19	17	0	1
R25	1	88	89	0	1930-1939	1950-1959	0	0	0	0	12	41	21	20	22	0	1
R26	1	97	98	0	1970-1979	1970-1979	1	6	1	4	39	22	20	2	22	0	1
R27	1	102	103	0	1960-1969	1960-1969	0	0	1	4	21	21	14	7	19	1	1
R28	1	106	720	0	1940-1949		0	0	0	0						1	1
R3	1	11	12	0	1960-1969	1960-1969	1	5	1	6	29	24	21	3	23	0	0
R32	1	686	687	0	1970-1979	1980-1989	1	12	1	8	51	38	22	16	23	0	0
R4	1	256	18	0	1950-1959	1950-1950	0	0	1	5	24	30	25	5	25	0	0
R5	1	21	22	0	1980-1989	1990-1999	1	9	1	9	46	25	16	9	18	0	0
R6	1	25	26	0	1960-1969	1960-1960	1	6	1	6	37	28	28	0	24	0	0
R7	1	29	30	0	1950-1959	1940-1945	1	3	0	0	14	20	29	-9	35	0	1
R8	1	31	32	0.03125	1960-1969	1960-1969	1	6	1	10	24	19	23	-4	23	0	1
R100	2	695	696	0.125	1950-1959	1950-1959	1	3	1	3	15	25	20	5	22	1	1
R107	2	753			1950-1959	1950-1959	1	12			15	22	22	0	22	1
R108	2	989	992	0	1960-1969	1960-1969			1	2	23	21	18	3	30	0	0
R109	2	780	1000	0	1980-1989	1980-1989	1	9	1	6	45	22	16	6	17	0	1
R110	2	782	818	0	1960-1969	1960-1969	1	3	1	6	26	21	18	3	25	0	1
R111	2	994	995	0		1930-1939	0	0	1	2	6		36		35	0	0
R112	2	1019	1020	0	1970-1979	1970-1979	1	6	1	6	34	23	18	5	19	0	1
R113	2	781	826	0.015625	1960-1969	1970-1979	1	6	1	9	30	23	15	8	16	0	1
R115	2	291	817	0.125	1940-1945	1950-1959	1	5	0	0	31	46	39	7		0	1
R118	3	273	274	0	1940-1949	1950-1959	0	0	0	0	10	29	18	11	22	1	1
R118	3	300	949	0.0234375	1980-1989	1990-1999	1	9	1	9	50	30	18	12	21	0	1
R119	3	925	926	0	1990-1999	1990-1999	1	3	1	6	56	22	19	3	20	1	0
R120	3	932	933	0.0078125	1980-1949	1990-1999	1	9	1	9	48	24	17	7	17	0	1
R121	3	957	958	0	1970-1979	1980-1989	1	6	1	9	42	25	19	6	20	0	1
R122	3	928	929	0.15625	1970-1971	1970-1979	1	6	1	3	34	23	22	1	24	1	1
R123	3	962	963	0	1980-1989	1980-1989	1	6	1	6	51	26	26	0	27	1	0
R124	3	304	953	0.0078125	1970-1979	1990-1999	1	1	1	1	45	26	15	11	16	0	1
R33	4	332	333	0.15625	1970-1979	1960-1969	1	6	1	4	26	15	18	-3	20	0	1
R34	4	336	337	0.0117188	1950-1959	1950-1959	1	6	1	6	17	25	21	4	22	0	0
R35	4	338	339	0	1950-1959	1950-1959	1	3	1	3	17	27	20	7	21	0	1
R36	4	341	342	0	1940-1949	1950-1959	0	0	1	3	7	26	17	9	19	0	0
R62	4	245	246	0.03125	1950-1959	1940-1949			1	3	10	20	22	-2	18	0	0
R63	4	421	422	0	1970-1979	1990-1999	1	3	1	6	54	41	20	21	21	0	1
R64	4	320	321	0	1960-1969	1970-1979	1	6	1	9	35	29	23	6	24	0	0
